# Supplementary material for: A Therapeutic Pathway in Patients with Chronic Coronary Syndromes: Proposal for Optimization
Source: J Clin Med. 2022 Apr 8;11(8):2091. doi: 10.3390/jcm11082091 (PMC9028169; doi:10.3390/jcm11082091)
Supplement: Supplementary file 1 [file jcm-11-02091-s001.zip]

Archive with 3 entries (3 files):
- Supplementary Material 1-Questionnaires.pdf
- Supplementary Material 2-Contributors.pdf
- Supplementary Material 3-Appropriateness.pdf
